# Supplementary material for: A Decrease in Maternal Iron Levels Is the Predominant Factor Suppressing Hepcidin during Pregnancy in Mice
Source: Int J Mol Sci. 2023 Sep 21;24(18):14379. doi: 10.3390/ijms241814379 (PMC10532249; doi:10.3390/ijms241814379)
Supplement: Supplementary file 1 [file ijms-24-14379-s001.zip]

Archive with 1 entries (1 files):
- ijms-2587404-supplementary.pdf
